# Supplementary material for: Vertical Transfer of Maternal Gut Microbes to Offspring of Western Diet-Fed Dams Drives Reduced Levels of Tryptophan Metabolites and Postnatal Innate Immune Response
Source: Nutrients. 2024 Jun 8;16(12):1808. doi: 10.3390/nu16121808 (PMC11206590; doi:10.3390/nu16121808)
Supplement: Supplementary file 1 [file nutrients-16-01808-s001.zip]

Archive with 1 entries (1 files):
- nutrients-3027759-supplementary.pdf
